# Supplementary material for: Systematic Analysis of Peripheral Immune Signatures and Diagnostic Model Construction in Patients With Uterine Fibroids
Source: J Immunol Res. 2026 Jan 17;2026:9688793. doi: 10.1155/jimr/9688793 (PMC13140914; doi:10.1155/jimr/9688793)
Supplement: Supplementary file 8 — Supporting Information 8 Table S2: Comparison of 70 immune indicators between UF and HC. [file JIMR-2026-9688793-s007.xlsx]

## Sheet: Sheet1
Supplementary Table 2. Comparison of 70 immune indicators between UF and HC.
Immune indicators	UF (n=31)	HC (n=63)	P Value	q Value（FDR）
T cells	66.048±8.441	70.276±9.16	0.0335628	0.111876
Th cells	58.4(49.6,65.5)	53.9(50.3,60.6)	0.164112	0.328223
Tc cells	30.6(27.1,38.3)	35.3(30.1,39.1)	0.0631878	0.178105
DP T cells	2.2(1.66,4.29)	2(1.28,2.76)	0.135599	0.296623
Treg cells	4.6(3.61,5.29)	4.35(3.69,5.05)	0.374157	0.53451
NKT cells	4.53(3.24,7.82)	4.66(2.7,6.29)	0.494216	0.652738
γδ T cells	4.98(3.54,7.65)	5.09(3.34,7.77)	0.812458	0.888626
Th/Tc ratio	1.91(1.23,2.39)	1.53(1.29,1.94)	0.120588	0.281371
Naïve Th cells	40.832±11.175	41.448±10.562	0.795032	0.888626
Terminally differentiated Th cells	1.28(0.62,2.71)	1.95(1.15,3.52)	0.0243263	0.0946022
Central memory Th cells	32.323±9.202	29.198±6.786	0.0661532	0.178105
Effector memory Th cells	25.081±6.842	26.861±8.055	0.293491	0.467265
Senescent Th cells	2.34(1.06,4.09)	4.59(1.93,8.64)	0.00303987	0.0177326
Functional Th cells	97.7(95.9,98.9)	95.4(91.4,98.1)	0.00255685	0.0169406
Th1 cells	13.1(10.2,16.7)	14.9(11.8,19.4)	0.175344	0.340946
Th2 cells	15.1±4.068	13.631±4.51	0.129067	0.291441
Th17 cells	2.93(1.12,5.93)	1.85(1.31,2.73)	0.00843714	0.0454308
Th1/Th2 ratio	0.876(0.661,1.213)	1.151(0.844,1.639)	0.0447946	0.142528
Th17/Th2 ratio	0.226(0.083,0.409)	0.148(0.104,0.215)	0.0556024	0.169225
（Th1+Th17)/Th2 ratio	1.134(0.791,1.73)	1.314(0.924,1.905)	0.301393	0.467265
Tfh cells	20.506±5.29	17.984±4.549	0.0187	0.0769998
Tfh1 cells	13.7(11.1,14.5)	17.3(13.1,20.8)	0.00103205	0.0095697
Tfh2 cells	34.765±6.957	31.252±7.262	0.0278666	0.102666
Tfh17 cells	8.32(6.35,12)	9.86(7.72,11.1)	0.152235	0.313425
Tph cells	1.93(1.22,3.3)	3.62(1.8,11.1)	0.00109368	0.0095697
Activated Tfh cells	1.44(0.95,2.02)	1.7(1.13,4.2)	0.0660849	0.178105
Naïve Tc cells	32.9±16.668	32.575±13.329	0.918881	0.945907
Terminally differentiated Tc cells	18.5(16.6,33.8)	25.5(15.1,33.7)	0.30706	0.467265
Central memory Tc cells	6.34(4.76,7.9)	4.72(3.56,6.8)	0.0184498	0.0769998
Effector memory Tc cells	35.492±14.886	36.505±11.828	0.721352	0.861468
Functional blocking Tc cells	16.1(11.1,20.2)	14.8(8.93,22.2)	0.567984	0.729856
Functional Tc cells	74.058±13.032	71.056±10.858	0.241589	0.43362
Total memory Tc cells	17.7(13.5,26)	17.6(14.4,27.4)	0.678731	0.848414
Homing memory Tc cells	32.9(27.4,40.9)	21.3(11.4,40.5)	0.0172816	0.0769998
Terminal senescent Tc cells	10.4(6.46,19.3)	15.2(9.52,21.5)	0.108609	0.26216
Tc1 cells	25.5(22.5,40.9)	35.4(26.3,46.4)	0.0728868	0.188966
Tc2 cells	3.18(2.07,6.9)	3.47(2.01,5.53)	0.89125	0.945266
Tc17 cells	8.92(2.83,13)	5.56(2.36,11.3)	0.361336	0.532992
γδ1+T cells	17.6(11.2,22.7)	15.1(10.4,25.7)	0.967923	0.981951
NKG2D+γδ1+T cells	97.5(97.2,98.7)	98.2(96.7,99.2)	0.404903	0.566864
PD-1+γδ1+T cells	18.3(14.1,26.1)	20.8(13.8,28)	0.853246	0.91888
NKP30+γδ1+T cells	3.19(1.87,6.06)	2.88(1.55,5.42)	0.307032	0.467265
NKP46+γδ1+T cells	1.71(1.05,2.26)	1.29(0.62,3.27)	0.36548	0.532992
γδ2+T cells	55.532±19.222	64.944±14.913	0.0105915	0.0529573
NKG2D+γδ2+T cells	99.2(98.3,99.8)	99.3(98.6,99.8)	0.453639	0.610667
PD-1+γδ2+T cells	10(7.96,18.9)	8.8(5.39,17.1)	0.220007	0.405276
NKP30+γδ2+T cells	0.68(0.31,0.87)	0.54(0.3,1.33)	0.983957	0.983957
NKP46+γδ2+T cells	0.95(0.53,5.24)	0.81(0.29,1.79)	0.14324	0.303842
γδ1+T/γδ2+T cells	0.3(0.161,0.579)	0.251(0.147,0.485)	0.27054	0.461897
NK cells	7.84(5.25,11.9)	8.19(4.81,12.4)	0.803109	0.888626
Immature NK cells	5.24(2.95,7.12)	5.06(3.08,7.01)	0.747682	0.861468
Mature NK cells	94.8(92.9,97)	94.9(93,96.9)	0.750691	0.861468
Immature NK/Mature NK ratio	0.055(0.03,0.077)	0.053(0.032,0.075)	0.750708	0.861468
CD94+KIR-NK cells	56.5(46,64.2)	49.2(33.7,61.1)	0.097566	0.243915
CD94-KIR+NK cells	4.2(2.07,7.84)	7.43(3.06,11.1)	0.030507	0.106775
NKG2D+NK cells	92.1(84,96.4)	92.6(85.5,94.6)	0.750705	0.861468
NKP30+NK cells	27.7(18.9,61.1)	32.2(23.6,45.8)	0.910351	0.945907
NKP46+NK cells	21.5(13.5,37.1)	16.4(10.6,37.5)	0.183161	0.346521
B cells	14.8(11,18.7)	10(7.46,13.8)	1.81228e-05	0.000634298
Naïve B cells	68.648±10.023	54.304±15.465	5.77232e-07	4.0404e-05
MZ B cells	9.76(5.98,12.2)	12.2(9.57,17.2)	0.00195878	0.0152349
CD21- B cells	4.47(3.62,6.64)	5.58(3.54,7.63)	0.263611	0.461319
Pre-naïve B cells	0.18(0.096,0.34)	0.24(0.08,0.48)	0.444768	0.610466
Plasma cells	0.42(0.24,0.71)	0.83(0.48,1.74)	0.000215692	0.00293699
Classical transformed B cells	13.903±6.592	20.9±8.985	5.41798e-05	0.000948147
B10 cells	4.69(3.51,7.79)	4.18(0.35,9.02)	0.292084	0.467265
Memory B cells	24.783±10.407	35.789±11.942	2.00138e-05	0.000744277
Non-transformed B cells	7.06(5.46,10)	8.3(0.73,13.9)	0.573458	0.729856
Immature Breg cells	2.23(1.24,3.93)	0.9(0.12,2.46)	0.0026621	0.0169406
Transformed B cells	2.11(1.03,3.62)	0.62(0.066,1.72)	0.000251742	0.00293699
