# Supplementary material for: Systematic Analysis of Peripheral Immune Signatures and Diagnostic Model Construction in Patients With Uterine Fibroids
Source: J Immunol Res. 2026 Jan 17;2026:9688793. doi: 10.1155/jimr/9688793 (PMC13140914; doi:10.1155/jimr/9688793)
Supplement: Supplementary file 9 — Supporting Information 9 Table S3: Comparison of 70 Immune Indicators between patients with single and multiple UF. [file JIMR-2026-9688793-s008.xlsx]

## Sheet: Sheet1
Supplementary Table 3. Comparison of 70 Immune Indicators between Patients with Single and Multiple UF.
Immune indicators	Patients with a Single UF (n=15)	Patients with Multiple UF (n=16)	P Value	q Value(FDR)
T cells	63.96±8.056	68.006±8.571	0.186782	0.457294
Th cells	59.4(56.9,65.5)	55.4(44.15,64.825)	0.417655	0.723268
Tc cells	29.273±5.313	36.356±10.461	0.0251523	0.111613
DP T cells	2.52(1.66,4.29)	2.005(1.32,5.32)	0.514175	0.789348
Treg cells	5.018±1.277	4.209±1.108	0.069333	0.259086
NKT cells	4.16(2.44,7.05)	5.035(3.458,8.18)	0.527089	0.789348
γδ T cells	4.92(3.94,7.6)	5.055(3.338,8.04)	0.797209	0.884404
Th/Tc ratio	2.097±0.696	1.704±0.8	0.156326	0.457294
Naïve Th cells	41.913±8.577	39.819±13.373	0.605926	0.858519
Terminally differentiated Th cells	2.28(1.28,3.67)	0.74(0.378,1.48)	0.000581677	0.00688317
Central memory Th cells	29.94±8.264	34.556±9.726	0.166478	0.457294
Effector memory Th cells	25.553±5.127	24.638±8.286	0.716255	0.861934
Senescent Th cells	2.04(1.04,4.09)	2.505(1.315,4.593)	0.905604	0.961875
Functional Th cells	98(95.9,99)	97.5(95.425,98.725)	0.921233	0.961875
Th1 cells	12.4(10.2,15.3)	14.15(10.05,19)	0.663603	0.858519
Th2 cells	16.008±4.372	14.249±3.696	0.235033	0.538301
Th17 cells	1.12(1.03,2.62)	5.38(3.4,7.985)	7.70982e-05	0.00274155
Th1/Th2 ratio	0.745(0.608,1.118)	0.916(0.694,1.35)	0.323049	0.655328
Th17/Th2 ratio	0.083(0.059,0.194)	0.396(0.289,0.543)	7.72268e-05	0.00274155
（Th1+Th17)/Th2 ratio	0.936(0.741,1.201)	1.289(1.129,1.962)	0.0177061	0.089795
Tfh cells	19.02±4.694	21.9±5.579	0.132055	0.426178
Tfh1 cells	14.1(11.8,14.5)	12.75(10.4,17.7)	0.268189	0.594557
Tfh2 cells	36.94±4.577	32.725±8.252	0.0890858	0.312455
Tfh17 cells	6.469±2.542	11.903±4.252	0.00018529	0.0043852
Tph cells	3.47±2.061	1.608±0.744	0.00408995	0.0322652
Activated Tfh cells	2.17±0.99	1.034±0.523	0.000365915	0.00557977
Naïve Tc cells	30.406±18.301	35.238±15.198	0.429226	0.725597
Terminally differentiated Tc cells	17.6(12.4,37.3)	18.55(16.875,27.775)	0.968469	0.968469
Central memory Tc cells	6.875±3.308	6.469±2.544	0.703865	0.861934
Effector memory Tc cells	35.343±16.141	35.631±14.14	0.958162	0.968469
Functional blocking Tc cells	16.7(11.7,20.8)	14.95(10.95,20.025)	0.766808	0.884404
Functional Tc cells	79.9(69.5,85.8)	73.3(59.575,81.6)	0.185391	0.457294
Total memory Tc cells	20.973±9.165	17.423±9.076	0.287714	0.600815
Homing memory Tc cells	35±9.772	31.988±12.344	0.459305	0.741152
Terminal senescent Tc cells	9.51(6.12,23)	13.55(8.37,19.25)	0.44073	0.727717
Tc1 cells	39.547±15.799	24.292±9.97	0.00401111	0.0322652
Tc2 cells	3.16(1.71,7.59)	3.46(2.458,6.545)	0.663698	0.858519
Tc17 cells	9.787±8.514	8.984±7.003	0.77555	0.884404
γδ1+T cells	18.055±10.57	18.923±11.164	0.825939	0.90218
NKG2D+γδ1+T cells	97.4(97.2,98)	97.95(96.825,99.45)	0.276343	0.594557
PD-1+γδ1+T cells	24(20.9,29.4)	15.45(13.125,18.075)	0.00599997	0.0387271
NKP30+γδ1+T cells	4.594±3.414	3.704±2.578	0.417662	0.723268
NKP46+γδ1+T cells	1.86(1.15,2.74)	1.685(0.968,2.188)	0.678075	0.859703
γδ2+T cells	55.113±20.289	55.925±18.826	0.90881	0.961875
NKG2D+γδ2+T cells	99.5(97.9,99.8)	99(98.35,99.675)	0.796788	0.884404
PD-1+γδ2+T cells	11.5(9.52,23.4)	8.515(6.035,13.3)	0.0176832	0.089795
NKP30+γδ2+T cells	0.458±0.292	0.808±0.34	0.00470974	0.0334391
NKP46+γδ2+T cells	0.95(0.53,6.24)	1.01(0.388,4.105)	0.797189	0.884404
γδ1+T/γδ2+T cells	0.289(0.175,0.633)	0.335(0.159,0.57)	0.968469	0.968469
NK cells	10.1(4.69,13.5)	7.57(5.253,11.825)	0.707245	0.861934
Immature NK cells	5.89(2.86,8.89)	4.73(3.55,6.805)	0.384457	0.723268
Mature NK cells	94.1(91.1,97.1)	95.3(93.2,96.45)	0.406294	0.723268
Immature NK/Mature NK ratio	0.063(0.029,0.098)	0.05(0.037,0.073)	0.395211	0.723268
CD94+KIR-NK cells	61.9(51.5,67.9)	55.75(34.3,60.425)	0.138216	0.426667
CD94-KIR+NK cells	4.84(3.03,7.84)	3.655(1.898,7.87)	0.593557	0.858519
NKG2D+NK cells	86.667±8.045	93.313±5.076	0.00968318	0.0572921
NKP30+NK cells	41.893±24.198	35.044±20.564	0.401667	0.723268
NKP46+NK cells	24.8(17.4,56.5)	16.4(11.775,24.275)	0.0344311	0.143801
B cells	14.828±4.398	15.501±4.164	0.66505	0.858519
Naïve B cells	69.593±8.222	67.763±11.666	0.619542	0.858519
MZ B cells	8.407±4.224	10.82±5.554	0.186088	0.457294
CD21- B cells	5.344±2.005	4.916±3.069	0.651769	0.858519
Pre-naïve B cells	0.32(0.16,0.48)	0.14(0.089,0.218)	0.0526627	0.207725
Plasma cells	0.51(0.29,0.91)	0.335(0.218,0.708)	0.501508	0.789348
Classical transformed B cells	13.125±6.75	14.633±6.575	0.533643	0.789348
B10 cells	4.529±3.025	6.521±3.325	0.0924162	0.312455
Memory B cells	22.339±10.195	27.074±10.394	0.210925	0.49919
Non-transformed B cells	6.094±3.708	9.596±4.17	0.0198943	0.0941663
Immature Breg cells	1.362±1.058	4.066±2.331	0.000392941	0.00557977
Transformed B cells	1.261±1.088	3.648±2.176	0.000755138	0.00765925
