# Supplementary material for: Systematic Analysis of Peripheral Immune Signatures and Diagnostic Model Construction in Patients With Uterine Fibroids
Source: J Immunol Res. 2026 Jan 17;2026:9688793. doi: 10.1155/jimr/9688793 (PMC13140914; doi:10.1155/jimr/9688793)
Supplement: Supplementary file 10 — Supporting Information 10 Table S4: Comparison of 70 Immune Indicators between UF patients with and without abnormal bleeding. [file JIMR-2026-9688793-s004.xlsx]

## Sheet: Sheet1
Supplementary Table 4. Comparison of 70 Immune Indicators between UF Patients With and Without Abnormal Bleeding.
Immune indicators	UF patients with Abnormal bleeding (n=14)	UF patients without Abnormal bleeding (n=17)	P Value	q Value(FDR)
T cells	66.879±7.432	65.365±9.36	0.627377	0.887375
Th cells	60.1(50.8,66.225)	58.4(45.65,63.55)	0.340664	0.831033
Tc cells	30.45(25.6,38.9)	30.6(27.5,37.35)	0.605692	0.887375
DP T cells	2.085(1.18,3.083)	2.52(1.845,6.2)	0.190137	0.831033
Treg cells	4.466±1.136	4.712±1.348	0.591884	0.887375
NKT cells	3.905(2.12,7.65)	5.54(3.485,8.06)	0.177143	0.831033
γδ T cells	4.65(3.193,6.453)	5.27(3.8,12.15)	0.15875	0.831033
Th/Tc ratio	2.029±0.831	1.784±0.712	0.385074	0.831033
Naïve Th cells	44.486±11.306	37.824±10.44	0.0991931	0.831033
Terminally differentiated Th cells	1.28(0.8,2.088)	1.5(0.51,2.86)	0.936705	0.982299
Central memory Th cells	30.9±9.671	33.494±8.919	0.444065	0.831033
Effector memory Th cells	22.793±6.621	26.965±6.618	0.0913499	0.831033
Senescent Th cells	1.525(0.988,4.293)	2.67(1.44,4.32)	0.283835	0.831033
Functional Th cells	98.5(95.7,98.975)	97.3(95.7,98.6)	0.311148	0.831033
Th1 cells	13(9.923,16.975)	13.1(10.35,17.8)	0.920927	0.982299
Th2 cells	14.164±4.017	15.871±4.064	0.251805	0.831033
Th17 cells	3.165(1.045,4.498)	2.77(1.645,6.705)	0.605801	0.887375
Th1/Th2 ratio	0.982(0.692,1.494)	0.857(0.611,1.131)	0.382515	0.831033
Th17/Th2 ratio	0.237(0.078,0.376)	0.226(0.103,0.434)	0.78112	0.942731
（Th1+Th17)/Th2 ratio	1.195(0.779,1.777)	1.123(0.864,1.628)	0.633839	0.887375
Tfh cells	20.564±6.016	20.459±4.802	0.95706	0.982299
Tfh1 cells	13.45(10.875,14.35)	13.8(11.15,17.45)	0.462559	0.831033
Tfh2 cells	35.343±8.106	34.288±6.07	0.681802	0.892925
Tfh17 cells	9.409±4.119	9.162±4.804	0.880514	0.982299
Tph cells	2.06(1.105,3.33)	1.91(1.32,2.945)	0.936724	0.982299
Activated Tfh cells	1.557±0.891	1.605±1.045	0.892552	0.982299
Naïve Tc cells	36.428±20.234	29.994±12.976	0.29247	0.831033
Terminally differentiated Tc cells	18.15(10.7,37.175)	18.5(17.25,29.35)	0.551567	0.887375
Central memory Tc cells	5.38±1.931	7.724±3.171	0.0221435	0.827685
Effector memory Tc cells	32.893±13.375	37.632±16.103	0.386699	0.831033
Functional blocking Tc cells	14.9(8.15,19.65)	17(11.7,21.1)	0.28369	0.831033
Functional Tc cells	75.943±15.209	72.506±11.173	0.474305	0.831033
Total memory Tc cells	14.75(11.675,17.025)	20.8(17,27.7)	0.0236481	0.827685
Homing memory Tc cells	31.6±10.99	34.965±11.28	0.409937	0.831033
Terminal senescent Tc cells	9.45(4.583,20.425)	13.6(8.04,21.05)	0.211073	0.831033
Tc1 cells	32.964±15.575	30.61±14.981	0.671989	0.892925
Tc2 cells	3.2(2.023,5.483)	3.18(2.555,7.6)	0.633839	0.887375
Tc17 cells	9.81(3.328,13.7)	6.81(1.845,14.75)	0.633771	0.887375
γδ1+T cells	22.549±10.771	15.17±9.726	0.0545881	0.831033
NKG2D+γδ1+T cells	97.95(96.95,99.2)	97.4(96.95,98.6)	0.462107	0.831033
PD-1+γδ1+T cells	16.6(13.175,25.975)	22.7(14.9,26.65)	0.551487	0.887375
NKP30+γδ1+T cells	4.345±3.046	3.962±3.034	0.729305	0.895638
NKP46+γδ1+T cells	1.615(1.125,1.833)	1.97(0.855,12.8)	0.1771	0.831033
γδ2+T cells	54.879±17.046	56.071±21.354	0.866951	0.982299
NKG2D+γδ2+T cells	99.1(98.45,99.75)	99.2(98.1,99.8)	0.968267	0.982299
PD-1+γδ2+T cells	11(7.045,21.35)	9.92(8.05,18.9)	0.905191	0.982299
NKP30+γδ2+T cells	0.67±0.431	0.614±0.3	0.672412	0.892925
NKP46+γδ2+T cells	0.795(0.173,2.673)	1.9(0.84,20.45)	0.0371269	0.831033
γδ1+T/γδ2+T cells	0.353(0.217,0.684)	0.242(0.142,0.547)	0.218502	0.831033
NK cells	7.957±3.326	10.134±6.137	0.244221	0.831033
Immature NK cells	6.06(3.65,7.563)	4.76(2.85,6.64)	0.266332	0.831033
Mature NK cells	93.9(92.45,96.35)	95.2(93.35,97.15)	0.249487	0.831033
Immature NK/Mature NK ratio	0.065(0.038,0.082)	0.05(0.029,0.072)	0.266187	0.831033
CD94+KIR-NK cells	56.9(52.075,61.9)	56.2(32.25,66.95)	1	1
CD94-KIR+NK cells	3.225(1.025,6.985)	4.69(2.705,8.99)	0.404471	0.831033
NKG2D+NK cells	92.1(86.175,96.775)	92.1(82.65,95.9)	0.720906	0.895638
NKP30+NK cells	30.75(22.55,67.975)	27.7(18.4,52.8)	0.474876	0.831033
NKP46+NK cells	19(11.1,41.95)	22.7(14.15,42.45)	0.706075	0.895638
B cells	15.709±4.617	14.735±3.952	0.531686	0.887375
Naïve B cells	70.221±7.861	67.353±11.584	0.437109	0.831033
MZ B cells	7.54(4.863,10.325)	9.98(7.225,13)	0.131457	0.831033
CD21- B cells	4.675(3.933,6.748)	4.02(2.07,6.885)	0.321024	0.831033
Pre-naïve B cells	0.155(0.083,0.508)	0.21(0.125,0.325)	0.873794	0.982299
Plasma cells	0.395(0.205,1.025)	0.42(0.285,0.705)	0.952511	0.982299
Classical transformed B cells	12.571±6.587	15±6.588	0.31533	0.831033
B10 cells	5.29±3.605	5.777±3.101	0.688828	0.892925
Memory B cells	22.171±10.305	26.935±10.291	0.210029	0.831033
Non-transformed B cells	7.266±4.525	8.424±4.121	0.462395	0.831033
Immature Breg cells	3.333±2.724	2.284±1.748	0.204466	0.831033
Transformed B cells	2.4(0.985,4.483)	1.39(0.925,3.325)	0.274916	0.831033
